# Supplementary material for: Lived experiences of caregivers of persons with epilepsy attending an epilepsy clinic at a tertiary hospital, eastern Uganda: A phenomenological approach
Source: PLoS One. 2023 Jul 18;18(7):e0274373. doi: 10.1371/journal.pone.0274373 (PMC10353802; doi:10.1371/journal.pone.0274373)
Supplement: S1 Data — (ZIP) [file pone.0274373.s001.zip]

Archive with 5 entries (5 files):
- SOCIAL BURDEN.pdf
- Physical burden.pdf
- Economic burden 1.pdf
- Psychological Burden.pdf
- Key Informants-healthworkers.pdf
